# Supplementary material for: Bioprospecting of a Native Plant Growth-Promoting Bacterium Bacillus cereus B6 for Enhancing Uranium Accumulation by Sudan Grass (Sorghum sudanense (Piper) Stapf)
Source: Biology (Basel). 2025 Jan 13;14(1):58. doi: 10.3390/biology14010058 (PMC11762556; doi:10.3390/biology14010058)
Supplement: Supplementary file 1 [file biology-14-00058-s001.zip]

Archive with 1 entries (1 files):
- biology-3378316-supplementary.pdf
